# Supplementary material for: Core cis‐element variation confers subgenome‐biased expression of a transcription factor that functions in cotton fiber elongation
Source: New Phytol. 2018 Feb 21;218(3):1061–75. doi: 10.1111/nph.15063 (PMC6079642; doi:10.1111/nph.15063)
Supplement: Supplementary file 2 — Table S1 Diploid and allotetraploid cottons surveyed in this investigation Table S2 Primers used in this investigation Table S4 Distribution of the TATA‐box indel in cotton accessions [file NPH-218-1061-s002.xlsx]

## Sheet: Sheet1
New Phytologist Supporting Information Tables S1, S2 & S4
Article title: Core cis-element variation confers subgenome-biased expression of a transcription factor that functions in cotton fiber elongation
Authors: Bo Zhao, Jun-Feng Cao, Guan-Jing Hu, Zhi-Wen Chen, Lu-Yao Wang, Xiao-Xia Shangguan, Ling-Jian Wang, Ying-Bo Mao, Tian-Zhen Zhang, Jonathan F. Wendel and Xiao-Ya Chen
Article acceptance date: 17 January 2018

## Sheet: Table S1 
Table S1 Diploid and allotetraploid cottons surveyed in this investigation
Name	Species	Race	Type
Punctatum 3	G. hirsutum	punctatum	primitive landrace
Punctatum 5	G. hirsutum	punctatum	primitive landrace
Punctatum 12	G. hirsutum	punctatum	primitive landrace
Punctatum 14	G. hirsutum	punctatum	primitive landrace
Punctatum 25	G. hirsutum	punctatum	primitive landrace
Punctatum 24	G. hirsutum	punctatum	primitive landrace
Punctatum 31	G. hirsutum	punctatum	primitive landrace
Morrilli 2	G. hirsutum	morrilli	primitive landrace
Morrilli 38	G. hirsutum	morrilli	primitive landrace
Morrilli 45	G. hirsutum	morrilli	primitive landrace
Yucatanense 1	G. hirsutum	yucatanense	Wild
Yucatanense 3	G. hirsutum	yucatanense	Wild
Yucatanense 2	G. hirsutum	yucatanense	Wild
Yucatanense 5A	G. hirsutum	yucatanense	Wild
Yucatanense 6	G. hirsutum	yucatanense	Wild
Richmondi 7	G. hirsutum	richmondi	primitive landrace
Richmondi 2	G. hirsutum	richmondi	primitive landrace
Richmondi 3	G. hirsutum	richmondi	primitive landrace
Marie-galante 7	G. hirsutum	marie-galante	primitive landrace
Marie-galante 17	G. hirsutum	marie-galante	primitive landrace
Marie-galante 36	G. hirsutum	marie-galante	primitive landrace
Marie-galante 62	G. hirsutum	marie-galante	primitive landrace
Marie-galante 71	G. hirsutum	marie-galante	primitive landrace
Lafolium 1	G. hirsutum	lafolium	primitive landrace
Lafolium 3	G. hirsutum	lafolium	primitive landrace
Lafolium 13	G. hirsutum	lafolium	primitive landrace
Lafolium 39	G. hirsutum	lafolium	primitive landrace
Lafolium 64	G. hirsutum	lafolium	primitive landrace
Lafolium 161	G. hirsutum	lafolium	primitive landrace
Lafolium 178	G. hirsutum	lafolium	primitive landrace
Palmeri 5	G. hirsutum	palmeri	primitive landrace
Palmeri 14	G. hirsutum	palmeri	primitive landrace
Palmeri 2	G. hirsutum	palmeri	primitive landrace
Hai7124	G. barbadense		Wild
G. darwinii	G. darwinii		Wild
G. mustelinum	G. mustelinum		Wild
G. tomentosum	G. tomentosum		Wild
G. klotzschianum	G. klotzschianum		Wild
G. longicalyx	G. longicalyx		Wild
G. thurberi	G. thurberi		Wild
G. davidsonii	G. davidsonii		Wild
G. anomalum	G. anomalum		Wild
G. captis-viridis	G. captis-viridis		Wild
G. sturtianum	G. sturtianum		Wild
G. gossypiioides	G. gossypiioides		Wild
G. lobatum	G. lobatum		Wild
G. schwendimanii	G. schwendimanii		Wild
G. aridum	G. aridum		Wild
G. stocksii	G. stocksii		Wild
G. areysianum	G. areysianum		Wild
G. australe	G. australe		Wild
G. bickii	G. bickii		Wild
G. nelsonii	G. nelsonii		Wild
G. rotundifolium	G. rotundifolium		Wild

## Sheet: Table S2
Table S2 Primers used in this investigation
Primer	Sequence (5’-3’)	Purpose
GhPRE1-BamHI-F	CGGGATCCATGTCAAGCAGAAGGTGGAG	Overexpression
GhPRE1(-TAA)-SmaI-R	TCCCCCGGGATTAAATAAGCTTCGGATGATG	Subcellular localization
GhPRE1(+TAA)-KpnI-R	GGGGTACCTTAATTAAATAAGCTTCGGA	Overexpression
GhPRE1-sense-SacI-F	GCGAGCTCTGTCAAGCAGAAGGTGGAGG	RNAi
GhPRE1-sense-NotI-R	ATAAGAATGCGGCCGCAATTAAATAAGCTTCGGATG	RNAi
GhPRE1-antisense-SmaI-F	TCCCCCGGGTGTCAAGCAGAAGGTGGAGG	RNAi
GhPRE1- antisense-XbaI-R	GCTCTAGAAATTAAATAAGCTTCGGATG	RNAi
PRE1minipA-DEL-F	CTACAAATTAAGACATAGGCCGTTGATTTCCATAC	Promoter mutation
PRE1minipA-DEL-R	GAAATCAACGGCCTATGTCTTAATTTGTAGGCACAG	Promoter mutation
PRE1minipD-ISN-F	ACAAATTAAGACATTCACATTATAAATAGGCC	Promoter mutation
PRE1minipD-ISN-R	GGCCTATTTATAATGTGAATGTCTTAATTTGT	Promoter mutation
GhPRE1-qRT-F	GAAACCTCCTTCTGTATTCCTCC	qRT-PCR
GhPRE1-qRT-R	AAGGGAAGCATAGTGTCTCAAAAT	qRT-PCR
GhPRE2-RT-F1	GCAGCCATTATCAGGAGTTTAC	qRT-PCR
GhPRE2-RT-R1	GCCACTGTTCCACCTTTGTTCT	qRT-PCR
GhPRE4-RT-F1	TCTAAGTGACCGACTCTCTCAGC	qRT-PCR
GhPRE4-RT-R1	AGTTTATGTTGGACCTAGCGACC	qRT-PCR
GhPRE5-RT-F1	TGATAGTGCCGAGGCTGCT	qRT-PCR
GhPRE5-RT-R1	AAACCCTTCCACATGGAGG	qRT-PCR
GhPRE6-RT-F1	ACCCATTTTCATTCACCTTTG	qRT-PCR
GhPRE6-RT-R1	ACCGTTTTCCTATCTCTTTTG	qRT-PCR
GhPRE1-qRT-utrF1	GAAACCTCCTTCTGTATTCCTCC	qRT-PCR
GhPRE1-qRT-utrR1	AAGGGAAGCATAGTGTCTCAAAAT	qRT-PCR
GhHOX3-qRT-F	ATTATGAATGGCTTAGCTTTGG	qRT-PCR
GhHOX3-qRT-R	ACTGCGTTGCCGTTGGATAG	qRT-PCR
GhHistone3-F	GGCATACCTTGTGGGTCTTTTTGA	qRT-PCR
GhHistone3-R	CTACCACTACCATCATGGC	qRT-PCR
Kan-F	GGCGATACCGTAAAGCACGAGGAA	Transgene identification
Kan-R	GCTATGACTGGGCACAACAGACAAT	Transgenic identification
PRE1-5'RACR-inner	GCTGATGATGCCTTGTGAGAATGGG	5' RACE
PRE1-5'RACE-out	CGGTCACTCAGATCATCAACTTCACGA	5' RACE
GhPRE1-Seq-pyF	CATTCCCATTCTCACAAGGC	Pyrosequencing
GhPRE1-PCR-pyR	CCGGTCACTCAGATCATCAAC(bio􀆟n)	Pyrosequencing
GhPRE1-Seq-pyF	CATCATCAGCGGCCAAG	Pyrosequencing

## Sheet: Table S4
Table S4 Distribution of TATA box indel in cotton accessions
Cultivars	Species	A-TATA box	D-TATA box
Acala	G. hirsutum	+	－
Acala 1517	G. hirsutum	+	－
Auburn 56	G. hirsutum	+	－
Coker139	G. hirsutum	+	－
Coker's Foster 300	G. hirsutum	+	－
Delfos 531C	G. hirsutum	+	－
Dixie King	G. hirsutum	+	－
Dixie Triumph	G. hirsutum	+	－
Deltapine 15	G. hirsutum	+	－
Ferguson 406	G. hirsutum	+	－
King	G. hirsutum	+	－
Lanart 57	G. hirsutum	+	－
Lankart	G. hirsutum	+	－
Lone Star	G. hirsutum	+	－
Mebane	G. hirsutum	+	－
Mebane Triumph	G. hirsutum	+	－
Paymaster 54B	G. hirsutum	+	－
Rowden, Malone	G. hirsutum	+	－
Stoneville2B	G. hirsutum	+	－
Trice	G. hirsutum	+	－
TM-1	G. hirsutum	+	－
Jan-86	G. hirsutum	+	－
CIR7	G. hirsutum	+	－
CIR10	G. hirsutum	+	－
CIR12	G. hirsutum	+	－
CIR35	G. hirsutum	+	－
Esha 28	G. hirsutum	+	－
J8891*	G. hirsutum	+	－
Jimian 1#	G. hirsutum	+	－
Junmian 1#	G. hirsutum	+	－
Lumian 1#	G. hirsutum	+	－
Shiyuan 321	G. hirsutum	+	－
Simian 2#	G. hirsutum	+	－
Simian 3#	G. hirsutum	+	－
Sumian 12#	G. hirsutum	+	－
Xinluzao 26#	G. hirsutum	+	－
Xinluzao 1# (GK62)	G. hirsutum	+	－
Xinluzao 42#	G. hirsutum	+	－
Brazil 011	G. hirsutum	+	－
Brazil 014	G. hirsutum	+	－
Brazil 0101	G. hirsutum	+	－
Brazil cotton	G. hirsutum	+	－
India 941	G. hirsutum	+	－
MA-6	G. hirsutum	+	－
India NV50-70*	G. hirsutum	+	－
Tashkent 1	G. hirsutum	+	－
Tashkent 2	G. hirsutum	+	－
Tashkent 3	G. hirsutum	+	－
66-241	G. hirsutum	+	－
108Ф	G. hirsutum	+	－
KK1543	G. hirsutum	+	－
SJ1470	G. hirsutum	+	－
Punctatum 3	G. hirsutum	+	－
Punctatum 5	G. hirsutum	+	－
Punctatum 12	G. hirsutum	+	－
Punctatum 14	G. hirsutum	+	－
Punctatum 25	G. hirsutum	+	－
Punctatum 24	G. hirsutum	+	－
Punctatum 31	G. hirsutum	+	－
Morrilli 2	G. hirsutum	+	－
Morrilli 38	G. hirsutum	+	－
Morrilli 45	G. hirsutum	+	－
Yucatanense 1	G. hirsutum	+	－
Yucatanense 3	G. hirsutum	+	－
Yucatanense 2	G. hirsutum	+	－
Yucatanense 5A	G. hirsutum	+	－
Yucatanense 6	G. hirsutum	+	－
Richmondi 7	G. hirsutum	+	－
Richmondi 2	G. hirsutum	+	－
Richmondi 3	G. hirsutum	+	－
Marie-galante 7	G. hirsutum	+	－
Marie-galante 17	G. hirsutum	+	－
Marie-galante 36	G. hirsutum	+	－
Marie-galante 62	G. hirsutum	+	－
Marie-galante 71	G. hirsutum	+	－
Latifolium 1	G. hirsutum	+	－
Latifolium 3	G. hirsutum	+	－
Latifolium 13	G. hirsutum	+	－
Latifolium 39	G. hirsutum	+	－
Latifolium 64	G. hirsutum	+	－
Latifolium 161	G. hirsutum	+	－
Latifolium 178	G. hirsutum	+	－
Palmeri 5	G. hirsutum	+	－
Palmeri 14	G. hirsutum	+	－
Palmeri 2	G. hirsutum	+	－
Unknown*	G. barbadense	+	－
5904И	G. barbadense	+	－
8763И	G. barbadense	+	－
910И	G. barbadense	+	－
Ba3119	G. barbadense	+	－
CCCP 1243	G. barbadense	+	－
CCCP B154 (91-486)	G. barbadense	+	－
CCCP B51	G. barbadense	+	－
CCCP B9102	G. barbadense	+	－
DJ-07-136	G. barbadense	+	－
K388	G. barbadense	+	－
9899-I	G. barbadense	+	－
BuharaZTW	G. barbadense	+	－
VIR-29TV	G. barbadense	+	－
VIR-4TV*	G. barbadense	+	－
Coastland R4-4	G. barbadense	+	－
Ashimouni	G. barbadense	+	－
Giza 29	G. barbadense	+	－
Giza 36	G. barbadense	+	－
Giza 67	G. barbadense	+	－
Giza 80	G. barbadense	+	－
Karnak	G. barbadense	+	－
Menoufi*	G. barbadense	+	－
Pima SJ-1	G. barbadense	+	－
Pima SJ-2	G. barbadense	+	－
Pima SJ-4	G. barbadense	+	－
Seabrook	G. barbadense	+	－
Yuma	G. barbadense	+	－
Sudan chongrong mian	G. barbadense	+	－
Huadonghaidaomian*	G. barbadense	+	－
West of Andes	G. barbadense	+	－
Changrong 3#	G. barbadense	+	－
Changrong 5#	G. barbadense	+	－
H7124	G. barbadense	+	－
Hai 92-138	G. barbadense	+	－
Junhai 1#	G. barbadense	+	－
Shengli 1#	G. barbadense	+	－
Tuhai 2#	G. barbadense	+	－
Yuejin 1#	G. barbadense	+	－
Yunnan 8040-2	G. barbadense	+	－
Xinhai 3#	G. barbadense	+	－
Xinhai 5#	G. barbadense	+	－
Xinhai 10#	G. barbadense	+	－
Xinhai 11#	G. barbadense	+	－
Xinhai 13#	G. barbadense	+	－
Tanguis	G. barbadense	+	－
G. purpurascens	G. barbadense	+	－
Kaiyuanlian Hemumian	G. barbadense	+	－
Kaiyuanlihe Humian	G. barbadense	+	－
Alaboli Hemumian	G. barbadense	+	－
Yuanmouli Hemumian	G. barbadense	+	－
G. darwinii	G. darwinii	+	－
G. mustelinum	G. mustelinum	+	－
G. tomentosum	G. tomentosum	+	+
Thespesia populneoides (Roxb.) Kostel	Outgroup	+	－
